# Supplementary material for: Verapamil Alleviates Myocardial Ischemia/Reperfusion Injury by Attenuating Oxidative Stress via Activation of SIRT1
Source: Front Pharmacol. 2022 Feb 23;13:822640. doi: 10.3389/fphar.2022.822640 (PMC8905444; doi:10.3389/fphar.2022.822640)
Supplement: Supplementary file 1 [file DataSheet3.ZIP]

Archive with 25 entries (20 files):
- Supplement data 3/
- Supplement data 3/FIGURE 4/
- Supplement data 3/FIGURE 4/FIGURE 4A-B/
- Supplement data 3/FIGURE 4/FIGURE 4A-B/FIGURE4B.sav
- Supplement data 3/FIGURE 4/FIGURE 4A-B/FIGURE4B.spv
- Supplement data 3/FIGURE 4/FIGURE 4A-B/FIGURE4B.xlsx
- Supplement data 3/FIGURE 4/FIGURE 4A-B/microscopy images/
- Supplement data 3/FIGURE 4/FIGURE 4A-B/microscopy images/1-400x-DAPI-2ms.tif
- Supplement data 3/FIGURE 4/FIGURE 4A-B/microscopy images/1-400x-DHE-50ms.tif
- Supplement data 3/FIGURE 4/FIGURE 4A-B/microscopy images/1-400x-merge.tif
- Supplement data 3/FIGURE 4/FIGURE 4A-B/microscopy images/IR-400x-DAPI-2ms.tif
- Supplement data 3/FIGURE 4/FIGURE 4A-B/microscopy images/IR-400x-DHE-50ms.tif
- Supplement data 3/FIGURE 4/FIGURE 4A-B/microscopy images/IR-400x-merge.tif
- Supplement data 3/FIGURE 4/FIGURE 4A-B/microscopy images/ex527-400x-DAPI-2ms.tif
- Supplement data 3/FIGURE 4/FIGURE 4A-B/microscopy images/ex527-400x-DHE-50ms.tif
- Supplement data 3/FIGURE 4/FIGURE 4A-B/microscopy images/ex527-400x-merge.tif
- Supplement data 3/FIGURE 4/FIGURE 4A-B/microscopy images/sham-400x-DAPI-2ms.tif
- Supplement data 3/FIGURE 4/FIGURE 4A-B/microscopy images/sham-400x-DHE-50ms.tif
- Supplement data 3/FIGURE 4/FIGURE 4A-B/microscopy images/sham-400x-merge.tif
- Supplement data 3/FIGURE 4/FIGURE 4A-B/╧ε─┐1.pzfx
- Supplement data 3/FIGURE 4/FIGURE 4C/
- Supplement data 3/FIGURE 4/FIGURE 4C/FIGURE4-MDA.xlsx
- Supplement data 3/FIGURE 4/FIGURE 4C/FIGURE4C.sav
- Supplement data 3/FIGURE 4/FIGURE 4C/FIGURE4C.spv
- Supplement data 3/FIGURE 4/FIGURE 4C/MDA.pzfx
