# Supplementary material for: Verapamil Alleviates Myocardial Ischemia/Reperfusion Injury by Attenuating Oxidative Stress via Activation of SIRT1
Source: Front Pharmacol. 2022 Feb 23;13:822640. doi: 10.3389/fphar.2022.822640 (PMC8905444; doi:10.3389/fphar.2022.822640)
Supplement: Supplementary file 1 [file DataSheet3.ZIP › Supplement data 3/FIGURE 4/FIGURE 4A-B/FIGURE4B.xlsx]

## Sheet: Sheet1
12.769	25.569	14.745	30.71		1	2.00243	1.15475	2.40504
13.368	28.688	16.124	28.961		1	2.14602	1.20616	2.16644
12.97	28.734	12.985	30.727		1	2.21542	1.00116	2.36908
					2.00243
					2.14602
					2.21542
					1.15475
					1.20616
					1.00116
					2.40504
					2.16644
					2.36908
1	164819	12.769	2104580	2104580	8	255
2	343612	25.569	8785932	8785932	16	255
3	301774	16.124	4865918	4865918	10	255
4	441397	28.961	12783380	12783380	18	255
5	143080	13.368	1912708	1912708	8	255
6	384346	28.688	11026209	11026209	18	255
7	143305	14.745	2112988	2112988	9	255
8	197343	30.71	6060477	6060477	19	255
9	167465	12.97	2172090	2172090	8	255
10	233564	28.734	6711290	6711290	18	255
11	116665	12.985	1514866	1514866	8	255
12	391453	30.727	12028266	12028266	19	255
