# Supplementary material for: Verapamil Alleviates Myocardial Ischemia/Reperfusion Injury by Attenuating Oxidative Stress via Activation of SIRT1
Source: Front Pharmacol. 2022 Feb 23;13:822640. doi: 10.3389/fphar.2022.822640 (PMC8905444; doi:10.3389/fphar.2022.822640)
Supplement: Supplementary file 1 [file DataSheet3.ZIP › Supplement data 3/FIGURE 4/FIGURE 4C/FIGURE4-MDA.xlsx]

## Sheet: MDA1,2
MDA
空白	标准	S	I/R	I/R+Ver	I/R+Ver+EX527	S	I/R	I/R+Ver	I/R+Ver+EX527
0.0429	0.0877	0.1563	0.1536	0.1294	0.164	0.1241	0.1664	0.1528	0.1584
0.0443	0.0883	0.1548	0.153	0.1286	0.1637	0.124	0.1677	0.153	0.1594
0.0436	0.088	0.15555	0.1533	0.129	0.16385	0.12405	0.16705	0.1529	0.1589
	0.0444	0.11195	0.1097	0.0854	0.12025	0.08045	0.12345	0.1093	0.1153
		2.5214	2.47072	1.92342	2.70833	1.81194	2.78041	2.46171	2.59685
		25.214	24.7072	19.2342	27.0833	18.1194	27.8041	24.6171	25.9685
	蛋白浓度（mg/ml）	6.81944	5.96667	5.4125	5.29444	4.95833	5.3875	5.47639	5.71389
	MDA(nmol/mgprot)	3.69736	4.14087	3.55367	5.11542	3.65433	5.16085	4.49514	4.5448
BCA
		S	I/R	I/R+Ver	I/R+Ver+EX527	S	I/R	I/R+Ver	I/R+Ver+EX527
		0.2984	0.2651	0.2445	0.2412	0.2256	0.2463	0.2483	0.2549
		0.2944	0.2663	0.247	0.2418	0.2332	0.2434	0.2478	0.2583
		0.2964	0.2657	0.24575	0.2415	0.2294	0.24485	0.24805	0.2566
		272.778	238.667	216.5	211.778	198.333	215.5	219.056	228.556
		6819.44	5966.67	5412.5	5294.44	4958.33	5387.5	5476.39	5713.89
		6.81944	5.96667	5.4125	5.29444	4.95833	5.3875	5.47639	5.71389

## Sheet: MDA3
MDA
空白	标准	S	I/R	I/R+Ver	I/R+Ver+EX527
0.0463	0.0928	0.1784	0.1797	0.1544	0.1798
0.0474	0.0932	0.1774	0.1865	0.1539	0.178
0.04685	0.093	0.1779	0.1831	0.15415	0.1789
	0.04615	0.13105	0.13625	0.1073	0.13205
		2.83965	2.95233	2.32503	2.86132
		28.3965	29.5233	23.2503	28.6132
	蛋白浓度（mg/ml）	7.47083	7.1375	7.125	7.06528
	MDA(nmol/mgprot)	3.80099	4.13636	3.2632	4.04984
BCA
		S	I/R	I/R+Ver	I/R+Ver+EX527
		0.3268	0.3067	0.306	0.3022
		0.3129	0.309	0.3088	0.3083
		0.31985	0.30785	0.3074	0.30525
		298.833	285.5	285	282.611
		7470.83	7137.5	7125	7065.28
		7.47083	7.1375	7.125	7.06528

## Sheet: MDA4
MDA
空白	标准	S	I/R	I/R+Ver	I/R+Ver+EX527
0.0471	0.0907	0.1791	0.273	0.1546	0.2254
0.0505	0.0918	0.1818	0.2704	0.1601	0.2289
0.0488	0.09125	0.18045	0.2717	0.15735	0.22715
	0.04245	0.13165	0.2229	0.10855	0.17835
		3.1013	5.25088	2.55713	4.20141
		31.013	52.5088	25.5713	42.0141
	蛋白浓度（mg/ml）	6.86897	6.69953	7.34397	6.33564
	MDA(nmol/mgprot)	4.51493	7.83769	3.48194	6.6314
BCA
		S	I/R	I/R+Ver	I/R+Ver+EX527
		0.297633	0.290533	0.312433	0.276433
		0.298733	0.293633	0.318133	0.281533
		0.298183	0.292083	0.315283	0.278983
		274.759	267.981	293.759	253.426
		6868.97	6699.53	7343.97	6335.64
		6.86897	6.69953	7.34397	6.33564

## Sheet: MDA5
MDA
空白	标准	S	I/R	I/R+Ver	I/R+Ver+EX527
0.0436	0.0892	0.1725	0.1656	0.1339	0.1455
0.0452	0.0889	0.1774	0.1835	0.1365	0.1554
0.0444	0.08905	0.17495	0.17455	0.1352	0.15045
	0.04465	0.13055	0.13015	0.0908	0.10605
		2.92385	2.91489	2.03359	2.37514
		29.2385	29.1489	20.3359	23.7514
	蛋白浓度（mg/ml）	5.52667	5.32889	5.60556	5.19778
	MDA(nmol/mgprot)	5.29044	5.46998	3.62782	4.56953
BCA
		S	I/R	I/R+Ver	I/R+Ver+EX527
		0.3027	0.2909	0.3016	0.2878
		0.2965	0.2905	0.3047	0.2818
		0.2996	0.2907	0.30315	0.2848
		276.333	266.444	280.278	259.889
		5526.67	5328.89	5605.56	5197.78
		5.52667	5.32889	5.60556	5.19778

## Sheet: MDA6
MDA
空白	标准	S	I/R	I/R+Ver	I/R+Ver+EX527
0.0471	0.1178	0.1237	0.138	0.1293	0.1431
0.0478	0.1171	0.1249	0.1382	0.1297	0.1434
0.04745	0.11745	0.1243	0.1381	0.1295	0.14325
	0.07	0.07685	0.09065	0.08205	0.0958
		1.09786	1.295	1.17214	1.36857
		10.9786	12.95	11.7214	13.6857
	蛋白浓度（mg/ml）	3.31944	2.91667	3.34028	3.42361
	MDA(nmol/mgprot)	3.30735	4.44	3.50912	3.99745
BCA
		S	I/R	I/R+Ver	I/R+Ver+EX527
	0.0961	0.2639	0.2484	0.2669	0.2694
	0.0935	0.2665	0.253	0.265	0.2685
	0.0948	0.2652	0.2507	0.26595	0.26895
		0.1704	0.1559	0.17115	0.17415
		132.778	116.667	133.611	136.944
		3319.44	2916.67	3340.28	3423.61
		3.31944	2.91667	3.34028	3.42361
