# Supplementary material for: Verapamil Alleviates Myocardial Ischemia/Reperfusion Injury by Attenuating Oxidative Stress via Activation of SIRT1
Source: Front Pharmacol. 2022 Feb 23;13:822640. doi: 10.3389/fphar.2022.822640 (PMC8905444; doi:10.3389/fphar.2022.822640)
Supplement: Supplementary file 2 [file DataSheet4.ZIP]

Archive with 19 entries (15 files):
- Supplement data 4/
- Supplement data 4/FIGURE 5/
- Supplement data 4/FIGURE 5/B MODE/
- Supplement data 4/FIGURE 5/B MODE/B-Mode.mp4
- Supplement data 4/FIGURE 5/B MODE/IR+Ver+EX527.mp4
- Supplement data 4/FIGURE 5/B MODE/IR+Ver.mp4
- Supplement data 4/FIGURE 5/B MODE/IR.mp4
- Supplement data 4/FIGURE 5/B MODE/Sham.mp4
- Supplement data 4/FIGURE 5/EF AND FS.pzfx
- Supplement data 4/FIGURE 5/FIGURE5.xlsx
- Supplement data 4/FIGURE 5/FIGURE5B.sav
- Supplement data 4/FIGURE 5/FIGURE5B.spv
- Supplement data 4/FIGURE 5/FIGURE5C.sav
- Supplement data 4/FIGURE 5/FIGURE5C.spv
- Supplement data 4/FIGURE 6/
- Supplement data 4/FIGURE 6/FIGURE 6A.tif
- Supplement data 4/FIGURE 6/FIGURE6.sav
- Supplement data 4/FIGURE 6/FIGURE6.spv
- Supplement data 4/FIGURE 6/FIGURE6.xlsx
