# Supplementary material for: Verapamil Alleviates Myocardial Ischemia/Reperfusion Injury by Attenuating Oxidative Stress via Activation of SIRT1
Source: Front Pharmacol. 2022 Feb 23;13:822640. doi: 10.3389/fphar.2022.822640 (PMC8905444; doi:10.3389/fphar.2022.822640)
Supplement: Supplementary file 2 [file DataSheet4.ZIP › Supplement data 4/FIGURE 5/FIGURE5.xlsx]

## Sheet: Sheet1
LVEF
Sham	I/R	I/R+Ver	I/R+Ver+EX527
85.6635	49.0211	75.4244	57.4556
95.34	72.0488	86.5576	64.6808
77.079	59.2058	74.4292	63.2774
72.9394	38.5394	80.6457	61.3896
77.5861	57.8105	68.3725	58.5557
77.8825	42.066	87.7686	68.8938
LVFS
Sham	I/R	I/R+Ver	I/R+Ver+EX527
53.6199	24.1449	42.5258	28.8
69.7761	40.4297	54.5012	33.9901
44.902	30.8411	41.866	33.813
40.9664	18.3888	48.6033	32.2134
45.3649	29.7189	37.2671	30.3605
45.6175	20.38	56.8047	37.8641
