# Supplementary material for: Verapamil Alleviates Myocardial Ischemia/Reperfusion Injury by Attenuating Oxidative Stress via Activation of SIRT1
Source: Front Pharmacol. 2022 Feb 23;13:822640. doi: 10.3389/fphar.2022.822640 (PMC8905444; doi:10.3389/fphar.2022.822640)
Supplement: Supplementary file 2 [file DataSheet4.ZIP › Supplement data 4/FIGURE 6/FIGURE6.xlsx]

## Sheet: Sheet1
	Sham								I/R								I/R+Ver								I/R+Ver+EX527
	WA	HA	TA	RA	IA	RA/TA	IA/RA		WA	HA	TA	RA	IA	RA/TA	IA/RA		WA	HA	TA	RA	IA	RA/TA	IA/RA		WA	HA	TA	RA	IA	RA/TA	IA/RA
第一批	46183	435	45748	19616	0	0.428784	0		50863	834	50029	20247	6894	0.404705	0.340495		43491	111	43380	23728	5344	0.54698	0.225219		51507	744	50763	19971	8239	0.393416	0.412548
第二批	44886	812	44074	24040	0	0.545446	0		42382	826	41556	24181	8957	0.581889	0.370415		39522	282	39240	20666	3264	0.526656	0.157941		44504	393	44111	16492	4952	0.373875	0.300267
第三批	44289	0	44289	19990	0	0.451354	0		53714	788	52926	24987	9771	0.472112	0.391043		41184	197	40987	18003	404	0.439237	0.0224407		47584	811	46773	24152	6995	0.516366	0.289624
第四批	48928	340	48588	20255	0	0.416872	0		51790	1065	50725	24855	10185	0.489995	0.409777		38123	21	38102	18471	4192	0.484778	0.22695		43859	176	43683	18677	6439	0.427558	0.344756
第五批	48755	219	48536	22679	0	0.467261	0		44691	206	44485	23398	11581	0.525975	0.494957		51034	591	50443	20987	4508	0.416054	0.2148		50074	135	49939	25206	8930	0.504736	0.354281
第六批	52301	184	52117	21044	0	0.403784	0		45445	69	45376	19190	6022	0.422911	0.313809		48574	212	48362	22395	3490	0.46307	0.155838		46290	575	45715	21589	10137	0.472252	0.469545
						0.404705	0.340495
						0.581889	0.370415
						0.472112	0.391043
						0.489995	0.409777
						0.525975	0.494957
						0.422911	0.313809
						0.54698	0.225219
						0.526656	0.157941
						0.439237	0.0224407
						0.484778	0.22695
						0.416054	0.2148
						0.46307	0.155838
						0.393416	0.412548
						0.373875	0.300267
						0.516366	0.289624
						0.427558	0.344756
						0.504736	0.354281
						0.472252	0.469545
