# Supplementary material for: Verapamil Alleviates Myocardial Ischemia/Reperfusion Injury by Attenuating Oxidative Stress via Activation of SIRT1
Source: Front Pharmacol. 2022 Feb 23;13:822640. doi: 10.3389/fphar.2022.822640 (PMC8905444; doi:10.3389/fphar.2022.822640)
Supplement: Supplementary file 3 [file DataSheet1.ZIP]

Archive with 35 entries (29 files):
- Supplement data 1/
- Supplement data 1/FIGURE 1/
- Supplement data 1/FIGURE 1/FIGURE 1A-D/
- Supplement data 1/FIGURE 1/FIGURE 1A-D/FIGURE1-JPG.jpg
- Supplement data 1/FIGURE 1/FIGURE 1A-D/FoxO1.pzfx
- Supplement data 1/FIGURE 1/FIGURE 1A-D/FoxO1.sav
- Supplement data 1/FIGURE 1/FIGURE 1A-D/FoxO1.spv
- Supplement data 1/FIGURE 1/FIGURE 1A-D/SIRT1.pzfx
- Supplement data 1/FIGURE 1/FIGURE 1A-D/SIRT1.sav
- Supplement data 1/FIGURE 1/FIGURE 1A-D/SIRT1.spv
- Supplement data 1/FIGURE 1/FIGURE 1A-D/SOD.pzfx
- Supplement data 1/FIGURE 1/FIGURE 1A-D/SOD.sav
- Supplement data 1/FIGURE 1/FIGURE 1A-D/SOD.spv
- Supplement data 1/FIGURE 1/FIGURE 1E/
- Supplement data 1/FIGURE 1/FIGURE 1E/FIGURE1-flow cytometry.pzfx
- Supplement data 1/FIGURE 1/FIGURE 1E/FIGURE1-flow cytometry.sav
- Supplement data 1/FIGURE 1/FIGURE 1E/FIGURE1-flow cytometry.spv
- Supplement data 1/FIGURE 1/FIGURE 1E/FIGURE1-flow cytometry1.c6
- Supplement data 1/FIGURE 1/FIGURE 1E/FIGURE1-flow cytometry2.c6
- Supplement data 1/FIGURE 1/FIGURE 1E/FIGURE1-flow cytometry3.c6
- Supplement data 1/FIGURE 3/
- Supplement data 1/FIGURE 3/FIGURE 3/
- Supplement data 1/FIGURE 3/FIGURE 3/Ac-FoxO1.pzfx
- Supplement data 1/FIGURE 3/FIGURE 3/Ac-FoxO1.sav
- Supplement data 1/FIGURE 3/FIGURE 3/Ac-FoxO1.spv
- Supplement data 1/FIGURE 3/FIGURE 3/FIGURE3-JPG.jpg
- Supplement data 1/FIGURE 3/FIGURE 3/FoxO1.pzfx
- Supplement data 1/FIGURE 3/FIGURE 3/FoxO1.sav
- Supplement data 1/FIGURE 3/FIGURE 3/FoxO1.spv
- Supplement data 1/FIGURE 3/FIGURE 3/SIRT1.pzfx
- Supplement data 1/FIGURE 3/FIGURE 3/SIRT1.sav
- Supplement data 1/FIGURE 3/FIGURE 3/SIRT1.spv
- Supplement data 1/FIGURE 3/FIGURE 3/SOD.pzfx
- Supplement data 1/FIGURE 3/FIGURE 3/SOD.sav
- Supplement data 1/FIGURE 3/FIGURE 3/SOD.spv
