# Supplementary material for: Verapamil Alleviates Myocardial Ischemia/Reperfusion Injury by Attenuating Oxidative Stress via Activation of SIRT1
Source: Front Pharmacol. 2022 Feb 23;13:822640. doi: 10.3389/fphar.2022.822640 (PMC8905444; doi:10.3389/fphar.2022.822640)
Supplement: Supplementary file 4 [file DataSheet2.ZIP]

Archive with 17 entries (12 files):
- Supplement data 2/
- Supplement data 2/FIGURE 2/
- Supplement data 2/FIGURE 2/FIGURE 2A/
- Supplement data 2/FIGURE 2/FIGURE 2A/HR+VER+EX527.tif
- Supplement data 2/FIGURE 2/FIGURE 2A/HR+VER.tif
- Supplement data 2/FIGURE 2/FIGURE 2B-E/
- Supplement data 2/FIGURE 2/FIGURE 2B-E/FIGURE2-JPG.jpg
- Supplement data 2/FIGURE 2/FIGURE 2B-E/SIRT1-FoxO1-SOD2.pzfx
- Supplement data 2/FIGURE 2/FIGURE 2B-E/SIRT1-FoxO1-SOD2.sav
- Supplement data 2/FIGURE 2/FIGURE 2B-E/SIRT1-FoxO1-SOD2.spv
- Supplement data 2/FIGURE 2/FIGURE 2F/
- Supplement data 2/FIGURE 2/FIGURE 2F/FIGURE2-flow cytometry.pzfx
- Supplement data 2/FIGURE 2/FIGURE 2F/FIGURE2-flow cytometry.sav
- Supplement data 2/FIGURE 2/FIGURE 2F/FIGURE2-flow cytometry.spv
- Supplement data 2/FIGURE 2/FIGURE 2F/FIGURE2-flow cytometry1.c6
- Supplement data 2/FIGURE 2/FIGURE 2F/FIGURE2-flow cytometry2.c6
- Supplement data 2/FIGURE 2/FIGURE 2F/FIGURE2-flow cytometry3.c6
