# Supplementary material for: Verapamil Alleviates Myocardial Ischemia/Reperfusion Injury by Attenuating Oxidative Stress via Activation of SIRT1
Source: Front Pharmacol. 2022 Feb 23;13:822640. doi: 10.3389/fphar.2022.822640 (PMC8905444; doi:10.3389/fphar.2022.822640)
Supplement: Supplementary file 5 [file DataSheet5.ZIP]

Archive with 18 entries (13 files):
- Supplementdata5/
- Supplementdata5/Control/
- Supplementdata5/Control/Con1.jpg
- Supplementdata5/Control/Con2.jpg
- Supplementdata5/Control/Con3.jpg
- Supplementdata5/DCFH-DA.jpg
- Supplementdata5/HR/
- Supplementdata5/HR/HR1.jpg
- Supplementdata5/HR/HR2.jpg
- Supplementdata5/HR/HR3.jpg
- Supplementdata5/HR+Ver/
- Supplementdata5/HR+Ver/HR+Ver1.jpg
- Supplementdata5/HR+Ver/HR+Ver2.jpg
- Supplementdata5/HR+Ver/HR+Ver3.jpg
- Supplementdata5/HR+Ver+EX527/
- Supplementdata5/HR+Ver+EX527/HR+Ver+EX527-1.jpg
- Supplementdata5/HR+Ver+EX527/HR+Ver+EX527-2.jpg
- Supplementdata5/HR+Ver+EX527/HR+Ver+EX527-3.jpg
